# Supplementary material for: Adaptive Synthesis of Functional Amphiphilic Dendrons as a Novel Approach to Artificial Supramolecular Objects
Source: Int J Mol Sci. 2022 Feb 14;23(4):2114. doi: 10.3390/ijms23042114 (PMC8877797; doi:10.3390/ijms23042114)
Supplement: Supplementary file 1 [file ijms-23-02114-s001.zip]

Archive with 1 entries (1 files):
- ijms-1576897-supplementary.pdf
